# Supplementary material for: Integument-Specific Transcriptional Regulation in the Mid-Stage of Flax Seed Development Influences the Release of Mucilage and the Seed Oil Content
Source: Cells. 2021 Oct 6;10(10):2677. doi: 10.3390/cells10102677 (PMC8534900; doi:10.3390/cells10102677)
Supplement: Supplementary file 1 [file cells-10-02677-s001.zip]

Archive with 1 entries (1 files):
- cells-1296586-supplementary.pdf
